# Supplementary material for: LFR Physically and Genetically Interacts With SWI/SNF Component SWI3B to Regulate Leaf Blade Development in Arabidopsis
Source: Front Plant Sci. 2021 Aug 11;12:717649. doi: 10.3389/fpls.2021.717649 (PMC8385146; doi:10.3389/fpls.2021.717649)
Supplement: Supplementary Figure 1 — Transgenic rescue lines of 35S:LFR-3FLAG/lfr-1. [file Data_Sheet_1.zip]

Archive with 3 entries (3 files):
- Supplementary Figures 1-5.DOCX
- Supplementary Table 1.DOCX
- Supplementary Table 2.XLS
