# Supplementary material for: LFR Physically and Genetically Interacts With SWI/SNF Component SWI3B to Regulate Leaf Blade Development in Arabidopsis
Source: Front Plant Sci. 2021 Aug 11;12:717649. doi: 10.3389/fpls.2021.717649 (PMC8385146; doi:10.3389/fpls.2021.717649)
Supplement: Supplementary Figure 1 — Transgenic rescue lines of 35S:LFR-3FLAG/lfr-1. [file Data_Sheet_1.zip › Supplementary Table 2.XLS]

## Sheet: Sheet2
	Gene ID	Gene name	Function annotation
1	AT2G33610	SWI3B	Homologous to yeast SWI3 & RSC8, components of the SWI/SNF and RSC chromatin remodeling complexes. Interacts with BSH, AtSWI3A, SWI3C and FCA. Expressed ubiquitously.
2	AT1g16660		Transposable element gene; copia-like retrotransposon family, has a 2.0e-268 P-value blast match to GB:CAA72989 open reading frame 1 (Ty1_Copia-element) (Brassica oleracea)
3	AT1g21600	PAP8	Present in transcriptionally active plastid chromosomes. Involved in plastid gene expression. essential subunit of the plastid-encoded RNA polymerase (PEP). Mediates phytochrome signaling.
4	AT1g54580	ACP2	Encodes an acyl carrier protein expressed in leaves, roots, and dry seeds. Gene expression is not regulated by light but downregulated by starvation and upregulated by increased level of exogenous sucrose. The mRNA is cell-to-cell mobile.
5	AT1g73250	ATFX	Encodes a bifunctional 3, 5-epimerase-4-reductase in L-fucose synthesis and converts GDP-D-mannose to GDP-L-fucose in vitro along with MUR1 (GDP-D-mannose 4,6-dehydratase). It is expressed in all tissues examined, but most abundantly in roots and flowers
6	AT1g79010		unknown protein
7	AT2g19180		unknown protein
8	AT3g01150	ATPTB1	Encodes one of the two polypyrimidine tract-binding (PTB) protein homologs in the Arabidopsis genome. Double mutants have defects in pollen germination
9	AT3g04600	unknown	unknown
10	AT3g11940	AML1	One of two genes encoding the ribosomal protein S5. Mutants have semi-dominant developmental phenotypes. Most cell-division processes are delayed or disturbed in the heterozygous mutant, and development is completely arrested at an early embryonic stage in the homozygous mutant.
11	AT3g48590	ATHAP5A	Encodes a protein with similarity to a subunit of the CCAAT promoter motif binding complex of yeast.One of two members of this class (HAP5A) and expressed in vegetative and reproductive tissues.
12	AT3g54826	ZR3	FUNCTIONS IN: molecular_function unknown; INVOLVED IN: biological_process unknown; LOCATED IN: cellular_component unknown; CONTAINS InterPro DOMAIN/s: Zinc finger, Zim17-type (InterPro:IPR007853); Has 284 Blast hits to 284 proteins in 134 species: Archae - 0; Bacteria - 0; Metazoa - 100; Fungi - 79; Plants - 58; Viruses - 0; Other Eukaryotes - 47 (source: NCBI BLink).
13	AT3g63460	SEC31B	Together with SEC31A a component of the coat protein complex II (COPII) which promotes the formation of transport vesicles from the endoplasmic reticulum (ER).
14	AT4g12700		calcium ion-binding protein
15	AT5g03500		Encodes together with its paralog MED7A a subunit of the middle module of the transcriptional co-regulator Mediator complex. Regulates genes required for normal development of etiolated seedlings.
16	AT5g14780	FDH	Encodes a NAD-dependent formate dehydrogenase.
17	AT5g48160	OBE2	Encodes a nuclear PHD finger protein that is functionally redundant with OBE1 and plays an important role in the maintenance and/or establishment of the root and shoot apical meristems.
18	AT1g06770	ATBMI1B	Encodes a C3HC4 RING-domain-containing ubiquitin E3 ligase capable of interacting with DREB2A. The DRIP1-GFP fusion protein is nuclear-localized. DRIP1 seems to be involved in regulating stress-related transcriptional changes and drought tolerance.
19	AT1g08390		Involved in preserving the stability of 45S rDNA repeats.
20	AT1g10430		Encodes one of the isoforms of the catalytic subunit of protein phosphatase 2A: AT1G59830/PP2A-1, AT1G10430/PP2A-2, At2g42500/PP2A-3, At3g58500/PP2A-4 [Plant Molecular Biology (1993) 21:475-485 and (1994) 26:523-528; Note that in more recent publications, there is mixed use of gene names for PP2A-3 and PP2A-4 - some refer to At2g42500 as PP2A-3 and some as PP2A-4]. It regulates the activat
21	AT1g23310	AOAT1	Identified by cloning the gene that corresponded to a purified protein having glyoxylate aminotransferase activity. Localized to the peroxisome and thought to be involved in photorespiration/ metabolic salvage pathway.
22	AT1g31550		GDSL-motif esterase/acyltransferase/lipase. Enzyme group with broad substrate specificity that may catalyze acyltransfer or hydrolase reactions with lipid and non-lipid substrates.
23	AT1g52200		PLAC8 family protein;
24	AT1g56280	ATDI19	Encodes a gene whose transcript level in root and leaves increases to progressive drought stress. The increase in transcript level is independent from abscisic acid level. Sequence is not similar to any protein of known function. It appears to be a member of plant-specific gene family. It's phosphorylated by AtCPK11 in a Ca(2+)-dependent manner at Thr105 and Ser107 within the AtDi19 bipartite nuc…
25	AT1g75460		ATP-dependent protease La (LON) domain protein
26	AT1g76060	CIAF1	EMB1793, EMBRYO DEFECTIVE 1793, T4O12.26, T4O12_26;embryo defective; cotyledon Phenotype curated by ABRC
27	AT1g77370		Glutaredoxin family protein
28	AT2g02100	LCR69	Predicted to encode a PR (pathogenesis-related) protein. Belongs to the plant defensin (PDF) family
29	AT2g05710	ACO3	Encodes an aconitase that can catalyze the conversion of citrate to isocitrate through a cis-aconitate intermediate, indicating that it may participate in the TCA cycle and other primary metabolic pathways. The protein is believed to accumulate in the mitochondria and the cytosol. It affects CSD2 (At2g28190 - a superoxide dismutase) transcript levels and may play a role in the response to oxidati…
30	AT2g20890	PSB29	Chloroplast-localized Thylakoid formation1 gene product involved in vesicle-mediated formation of thylakoid membranes. Thf1 antisense lines contain abnormal chloroplasts early in leaf development (chloroplasts have loosely stacked thylakoid membranes). Expression was induced in the light and decreased under dark conditions. G-alpha interaction partner that functions downstream of the plasma membr…
31	AT2g21330	ATFBA1	Fructose-bisphosphate aldolase, putative; FUNCTIONS IN: fructose-bisphosphate aldolase activity, catalytic activity;
32	AT2g27710		60S acidic ribosomal protein P2 (RPP2B); FUNCTIONS IN: structural constituent of ribosome
33	AT2g33430	DAL	Encodes a multiple organellar RNA editing factor, a chloroplast protein which is required for the maturation of the plastid ribosomal RNAs and is essential for chloroplast differentiation.Member of MORF family consisting of of nine full-length proteins encoded in the nuclear genome. MORF proteins are required for all RNA editing events in plastids and for many, possibly also all, sites in mitocho…
34	AT2g37110		PLAC8 family protein.
35	AT2g47710		Adenine nucleotide alpha hydrolases-like superfamily protein.
36	AT3g05220	ATHMP23	Heavy metal transport/detoxification superfamily protein.
37	AT3g22425	IGPD	Encodes imidazoleglycerolphosphate dehydratase.
38	AT3g26744	ICE1	Encodes a MYC-like bHLH transcriptional activator that binds specifically to the MYC recognition sequences in the CBF3 promoter. It also binds to and inhibits the expression of ABI3. Mutants are defective in cold-regulated gene expression and ABA signaling druing seed germination.. Cold stress triggers protein degradation of nuclear GFPICE1 protein, and the RING finger protein HOS1 is required. S…
39	AT3g54500		Member of a small family (4 proteins) in Arabidopsis that have some overlap in function. LNK2 along with LNK1 functions in the integration of light signaling and circadian clock. It is regulated by the clock TOC1 complex. Functions as a transcriptional coactivator.
40	AT4g02590	BHLH059	Basic helix loop helix class transcriptional regulator. Shows ecotype specific effects on temperature dependent salicylic acid accumulation and im
41	AT4g13615		Uncharacterized protein family SERF
42	AT4g19710	AK-HSDH	Encodes a bifunctional aspartate kinase/homoserine dehydrogenase. These two activities catalyze the first and the third steps toward the synthesis of the essential amino acids threonine, isoleucine and methionine.
43	AT4g20020	MORF1	Encodes a protein involved in RNA editing in mitochondria. Member of MORF family consisting of of nine full-length proteins encoded in the nuclear genome. MORF proteins are required for all RNA editing events in plastids and for many, possibly also all, sites in mitochondria. Potential link between the RNA binding PPR protein and the protein contributing the enzymatic activity in RNA editing.
44	AT4g31700	ATRPS6	Encodes a putative ribosomal protein S6 (rps6a). RPS6A and RPS6B are fully redundant and essential during gametogenesis.
45	AT4g32010	VAL2	Transcriptional repressor involved in the recruitment of PRC2 for genome-wide polycomb silencing.
46	AT4g35250	HCF244	HCF244 is a member of the atypical short-chain dehydrogenase/reductase superfamily, a modified group, which has lost enzyme activity.HCF244 interacts with unknown partners in a 200-400 kD membrane associated complex.
47	AT4g36570	ATRL3	ARABIDOPSIS RAD-LIKE 3 (ATRL3); FUNCTIONS IN: transcription factor activity, DNA binding, RAD-like 3
48	AT5g10450	GRF6	Encodes a member of the 14-3-3 gene family that is a lambda isoform (14-3-3λ). Interacts with APX3 (ascorbate peroxidase) and AKR2 , suggesting a role in mediating oxidative metabolism in stress response. This protein was shown to colocalize and interact with SERK1 by which it is phosphorylated. This protein is also reported to interact with the phosphorylated form of the BZR1 transcription facto…
49	AT5g13510	EMB3136	Ribosomal protein L10 family protein.
50	AT5g14970		seed maturation-like protein.
51	AT5g23870		Encodes a pectin acetylesterase that removes cell wall acetate associated with pectin formation in Arabidopsis leaves.
52	AT5g25190	ESE3	Encodes a member of the ERF (ethylene response factor) subfamily B-6 of ERF/AP2 transcription factor family. The protein contains one AP2 domain. There are 12 members in this subfamily including RAP2.11.
53	AT5g38410	RBCS3B	Encodes a member of the Rubisco small subunit (RBCS) multigene family: RBCS1A (At1g67090), RBCS1B (At5g38430), RBCS2B (At5g38420), and RBCS3B (At5g38410). Functions to yield sufficient Rubisco content for leaf photosynthetic capacity.
54	AT5g51110	ATP1	Encodes a protein involved in Rubisco assembly that also mediates Abscisic acid-dependent stress response. It is a ubiquitination target of the intracellular E3 ligase SDIR1. It selectively regulates the expression of the downstream basic region/leucine zipper motif transcription factor gene ABA-INSENSITIVE5, rather than ABA-RESPONSIVE ELEMENTS BINDING FACTOR3 (ABF3) or ABF4, to regulate ABA-medi…
55	AT5g51440	HSP23.5	HSP20-like chaperones superfamily protein.
56	AT5g65430	ATMIN10	Member of 14-3-3 proteins. This protein is reported to interact with the BZR1 transcription factor involved in brassinosteroid signaling and may affect the nucleocytoplasmic shuttling of BZR1
57	AT1g03130	PSAD-2	Encodes a protein predicted by sequence similarity with spinach PsaD to be photosystem I reaction center subunit II (PsaD2)
58	AT1g07920	ELONGATION FACTOR-TU FAMILY	GTP binding Elongation factor Tu family protein; FUNCTIONS IN: calmodulin binding, translation elongation factor activity;
59	AT1g08490	ATCPNIFS	Chloroplastic NifS-like protein that can catalyze the conversion of cysteine into alanine and elemental sulfur (S(0)) and of selenocysteine into alanine and elemental Se (Se(0)). Overexpression enhances selenium tolerance and accumulation.
60	AT1g15820	CP24	Lhcb6 protein (Lhcb6), light harvesting complex of photosystem II.
61	AT1g20620	ROG1	Catalase, catalyzes the breakdown of hydrogen peroxide (H2O2) into water and oxygen.The mRNA is cell-to-cell mobile.It is a target for SUMOlaytion (PMID: 21413927).Transnitrosylates GSNOR1 and mutants suppress the gnsnor1 phenotype.
62	AT1g22790		Low affinity potassium transport system protein.
63	AT1g29930	AB140	Subunit of light-harvesting complex II (LHCII),which absorbs light and transfers energy to the photosynthetic reaction center. The mRNA is cell-to-cell mobile.
64	AT1g76030	ATVAB1	One of three genes encoding the vacuolar ATP synthase subunit B1. This subunit was shown to interact with the gene product of hexokinase1 (ATHXK1). This interaction, however, is solely restricted to the nucleus. The protein binds to and co-localizes with F-actin, bundles F-actin to form higher-order structure, and stabilizes actin filaments in vitro. The mRNA is cell-to-cell mobile.
65	AT2g04700	FTRB	Encodes catalytic subunit of ferredoxin/thioredoxin reductase.
66	AT2g05100		Lhcb2.1 protein encoding a subunit of the light harvesting complex II. Member of a gene family with high degree of sequence similarity. Initially LHCB2.3 was considered as a separate gene but appears to be an allele of LHCB2.1.
67	AT2g30950		Metalloprotease that functions in thylakoid membrane biogenesis. Involved in the repair of PSII following damaged incurred during photoinhibition. Forms a complex with VAR1. Mutants show a variegated phenotype, which decreases during development. Transcript and protein levels increase with light intensity. In plsp1-1 mutant plastids, the nonmature form of the protein localizes in the membrane.
68	AT2g37660		NAD(P)-binding Rossmann-fold superfamily protein.
69	AT2g45180	DRN1	nsLTP family-related gene. Expression is strongly suppressed by bacterial pathogens. Mutants are more susceptible to pathogens and abiotic stressors suggesting a function in basal stress response.
70	AT3g54210	PRPL17	Ribosomal protein L17 family protein
71	AT4g07967		transposable element gene; pseudogene, hypothetical protein
72	AT4g08540	ATG14B	DNA-directed RNA polymerase II protein.
73	AT4g18060	SH3P3	SH3 domain-containing protein.
74	AT4g28750	PSAE-1	mutant has Decreased effective quantum yield of photosystem II; Pale green plants; Reduced growth rate; Subunit E of Photosystem I
75	AT4g32660		Encodes protein kinase AME3
76	AT5g08550	ILP1	Encodes a transcriptional repressor that is homologous to the C-terminal region of mammalian GC binding factor. It regulates endoreduplication through control of CYC2A expression.
77	AT5g23140	CLPP2	One of several nuclear-encoded ClpPs (caseinolytic protease). Contains a highly conserved catalytic triad of Ser-type proteases (Ser-His-Asp). The name reflects nomenclature described in Adam et. al (2001). This mitochondrial CLPP2 assists coordination and homeostasis of respiratory complexes.
78	AT5g25625		pre-tRNA tRNA-Phe (anticodon: GAA);(source:Araport11, TAIR10)
79	AT5g62690	TUB2	Encodes tubulin beta-2/beta-3 chain The mRNA is cell-to-cell mobile.
